# Supplementary material for: Frequency of Oral Lesions, Olfactory, and Gustatory Disorders and Xerostomia in Patients with COVID-19
Source: Dent J (Basel). 2024 Jun 11;12(6):179. doi: 10.3390/dj12060179 (PMC11203208; doi:10.3390/dj12060179)
Supplement: Supplementary file 1 [file dentistry-12-00179-s001.zip]

Archive with 1 entries (1 files):
- dentistry-2771836-supplementary.pdf
